# Supplementary material for: Identification of successful mentoring communities using network-based analysis of mentor–mentee relationships across Nobel laureates
Source: Scientometrics. 2017 Mar 27;111(3):1733–49. doi: 10.1007/s11192-017-2364-4 (PMC5438421; doi:10.1007/s11192-017-2364-4)
Supplement: Supplementary file 2 — Supplementary material 2 (XLSX 43 kb) [file 11192_2017_2364_MOESM2_ESM.xlsx]

## Sheet: Sheet1
Name	Prize Category	Prize Year	Ancest.	NL Ancest.	Desc.	NL Desc.	M/GM	NL M/GM	Local	NL Local Acad. Fam.	Hetero-geneity
									Acad. Fam.
Enrico Fermi	Physics	1938	10	0	299	7	42	6	123	18	0.1
David Shoenberg			22	5	27	1	5	1	55	17	0.24
Joseph John Thomson	Physics	1906	14	1	412	19	31	8	72	16	0.29
Arnold Johannes Wilhelm Sommerfeld			19	0	609	11	46	6	163	16	0.19
Ernest Rutherford	Chemistry	1908	15	2	200	10	25	4	77	16	0.21
Edwin Crawford Kemble			4	1	260	3	14	2	136	15	0.11
Henry De Wolf Smyth			18	4	96	3	2	1	58	15	0.25
Edward Victor Appleton	Physics	1947	16	3	34	1	5	1	61	14	0.31
Johannes Wislicenus			36	0	858	17	27	7	114	13	0.12
William Henry Perkin, Jr.			37	0	544	11	36	4	135	13	0.12
Herbert Wakefield Banks Skinner			16	3	3	1	2	0	41	13	0.27
Robert Robinson	Chemistry	1947	38	0	282	7	57	3	157	12	0.28
George Ernest Gibson			27	0	1079	7	53	3	206	12	0.28
Karl Taylor Compton			16	3	224	5	15	1	50	12	0.22
Douglas R Hartree			16	3	17	1	7	1	55	12	0.22
Hugh Longbourne Callendar			15	2	48	1	2	1	41	12	0.25
A. Brian Pippard			23	5	2	1	2	1	39	12	0.13
Edward John Routh			12	0	429	22	16	8	49	11	0.27
August Adolph Eduard Eberhard Kundt			2	0	522	18	19	2	62	11	0.23
Owen Willans Richardson	Physics	1928	15	2	225	5	7	0	52	11	0.35
Charles Glover Barkla	Physics	1917	15	2	4	1	2	1	39	11	0.27
Reginald William James			15	2	1	1	1	1	40	11	0.27
John William Strutt (Lord Rayleigh)	Physics	1904	13	0	415	21	13	7	42	10	0.28
Albert Potter Wills			25	0	375	9	17	3	74	10	0.14
Linus Carl Pauling	Chemistry/ Peace	1954/ 1962	8	1	871	8	120	7	352	10	0
Sir Charles Scott Sherrington	Physio/ Med	1932	57	0	631	3	27	1	155	10	0
Derek Ernst Denny-Brown			58	1	608	3	37	1	161	10	0
Ralph H. Fowler			35	1	467	3	30	3	108	10	0.44
Charles Thomas Rees Wilson	Physics	1927	15	2	4	1	4	1	39	10	0.28
William Francis Gray Swann			16	2	47	1	4	1	24	10	0.14
John Ashworth Ratcliffe			17	4	33	1	10	1	48	10	0.14
August Wilhelm von Hofmann			3	0	2693	21	28	3	109	9	0.15
C. L. Ferdinand Lindemann			18	0	953	17	22	5	88	9	0.38
John Newport Langley			33	0	1195	10	20	5	87	9	0.25
Ferdinand Tiemann			4	0	546	10	16	1	87	9	0.25
Archibald V Hill	Physio/ Med	1922	34	0	615	4	32	3	123	9	0.44
Arthur Rudolf Hantzsch			37	0	308	4	29	4	102	9	0.15
Norman F. Ramsey	Physics	1989	27	1	105	3	20	2	94	9	0.15
Kenneth T. Bainbridge			19	4	95	3	5	2	39	9	0.15
Gregor Wentzel			20	0	105	3	7	1	65	9	0.31
Sir John Carew Eccles	Physio/ Med	1963	60	1	415	2	53	2	241	9	0
Geoffrey Foucar Chew			11	1	73	2	15	2	78	9	0
Werner Heisenberg	Physics	1932	20	0	239	1	22	1	106	9	0.38
Pyotr Kapitsa	Physics	1978	5	1	28	1	3	0	28	9	0.25
Frederick E. King			44	2	33	1	11	1	101	9	0.15
William Hopkins			11	0	441	22	8	2	31	8	0.16
Hermann von Helmholtz			20	0	1543	19	22	1	131	8	0.44
Robert Wilhelm Eberhard Bunsen			8	0	3739	18	59	2	158	8	0.16
Georg Andreas Carl Stadeler			2	0	859	17	11	1	91	8	0.16
Richard Abegg			4	0	1275	9	20	4	118	8	0.16
Isidor Isaac Rabi	Physics	1944	26	0	236	8	25	6	94	8	0.16
Roscoe G. Dickinson			7	1	875	8	27	2	167	8	0
Luigi Puccianti			9	0	300	8	16	5	52	8	0
David Hilbert			19	0	516	6	16	2	83	8	0.31
Frederick G. Donnan			6	1	419	6	27	2	141	8	0.4
Max Born	Physics	1954	32	0	398	5	38	3	126	8	0.26
R. Steven Creed			58	1	416	3	11	1	83	8	0
Hans Albrecht Bethe	Physics	1967	20	0	66	2	21	0	91	8	0.26
Lawrence O. Brockway			9	1	11	2	6	2	133	8	0
John Lionel Simonsen			38	0	148	2	11	1	86	8	0
Edgar Bright Wilson, Jr.			9	1	203	1	49	1	256	8	0
Leonard S. Lerman			16	1	46	1	20	1	177	8	0.16
James Reekie			16	3	3	1	2	1	17	8	0.16
Wilhelm Heinrich Heintz			32	0	859	17	11	1	42	7	0.17
Ira Remsen			4	0	3314	10	39	1	148	7	0.17
Giuseppe Levi			0	0	316	7	12	5	23	7	0
Friedrich Goltz			22	0	1367	5	16	2	58	7	0
Percy Williams Bridgman	Physics	1946	3	0	314	4	13	2	49	7	0
Wendell Mitchell Latimer			35	0	671	4	28	3	160	7	0
Wilhelm Schlenk			2	1	133	4	19	2	74	7	0.32
Oskar Piloty			1	1	134	4	7	1	49	7	0.32
Salvador E Luria	Physio/ Med	1969	1	0	63	3	10	3	44	7	0.17
Julian Schwinger	Physics	1965	27	1	110	3	33	3	96	7	0.17
Louis Pasteur			2	0	94	3	14	1	51	7	0.41
Nicholas Kemmer			21	0	68	3	3	2	33	7	0.41
James D Watson	Physio/ Med	1962	2	1	59	2	31	2	62	7	0.33
William N. Lipscomb	Chemistry	1976	9	1	104	2	52	2	250	7	0
Robert Eugene Marshak			21	1	3	2	2	1	40	7	0.17
Alexander Robertus Todd	Chemistry	1957	43	2	79	1	23	1	118	7	0.17
Jack H. Steinberger	Physics	1988	11	1	4	1	4	1	52	7	0
Edward Condon			24	0	56	1	2	1	69	7	0.27
Percy F. Frankland			37	0	1	1	1	1	31	7	0.17
Malcolm Dixon			1	1	23	1	11	1	43	7	0.17
Harusada Suginome			39	1	3	1	3	1	70	7	0
James Riddick Partington			4	1	34	1	4	0	56	7	0.17
Max August Siegfried			37	0	5	1	2	1	34	7	0.17
Wilson Baker			39	1	3	1	3	1	69	7	0.17
Justus Von Liebig			2	0	6251	53	35	1	94	6	0
Friedrich Wohler			1	0	4932	39	61	1	134	6	0.19
Sir Michael Foster			32	0	1213	11	8	3	44	6	0
Arthur Gordon Webster			24	0	376	9	7	1	80	6	0
Ogden Nicholas Rood			0	0	174	8	12	2	30	6	0
William Keith Brooks			23	0	1087	6	50	2	112	6	0.19
Antoine-Jerome Balard			1	0	394	6	13	2	31	6	0.42
Frederick Gowland Hopkins	Physio/ Med	1929	0	0	80	5	22	4	65	6	0
Emil Gabriel Warburg			2	0	116	5	15	1	53	6	0
James Chadwick	Physics	1935	0	0	137	4	12	1	35	6	0.35
Albert Neuberger			7	1	33	4	7	3	68	6	0.31
Victor Frederick Weisskopf			33	1	72	3	18	2	74	6	0.19
John H. van Vleck	Physics	1977	5	1	247	2	77	2	177	6	0.19
Kenneth S. Pitzer			36	0	474	2	32	2	163	6	0
James Bryant Conant			8	1	1025	2	56	1	267	6	0
Gilbert N. Lewis			2	1	687	2	55	1	217	6	0
Daniel Kleppner			28	2	15	2	11	2	47	6	0
Walther Borsche			5	1	80	2	14	1	76	6	0.19
David Gross	Physics	2004	12	1	61	1	18	1	79	6	0
Leonard B Loeb			2	1	27	1	7	0	37	6	0.19
John Lennard-Jones			36	1	292	1	23	1	135	6	0.42
Raymond T. Birge			3	0	75	1	6	1	38	6	0.31
Ian (Isidore) Morris Heilbron			38	0	257	1	39	1	162	6	0
Edward Penley Abraham			39	1	1	1	1	1	68	6	0
Ralph Sawyer			2	1	7	1	2	0	31	6	0.19
Edmond Bauer			5	2	22	1	6	1	44	6	0.35
Michel Magat			10	3	14	1	3	1	66	6	0.42
Andres O.M. Stoppani			6	2	1	1	1	1	61	6	0.19
Otto Maass			2	1	51	1	25	1	110	6	0.19
John Quincy Stewart			18	3	29	1	2	0	24	6	0.28
Albert V. Crewe			17	3	2	1	2	1	16	6	0.28
Ernest Baldwin			1	1	2	1	2	1	25	6	0
Eilhard Mitscherlich			0	0	799	27	9	0	29	5	0.2
Johannes Peter Muller			19	0	2215	26	57	1	124	5	0.37
Heinrich Gustav Magnus			1	0	755	26	20	4	57	5	0
Felix Christian Klein			17	0	964	17	12	0	44	5	0.2
Wilhelm Rudolph Fittig			3	0	3400	14	28	4	87	5	0.2
Heinrich Franz Peter Limpricht			2	0	3510	14	16	1	103	5	0.2
Theodore William Richards	Chemistry	1914	1	0	2089	8	63	2	220	5	0
Arthur A Noyes			6	1	1142	8	23	0	132	5	0
Angelo Battelli			8	0	301	8	2	1	20	5	0
Hermann Emil Fischer	Chemistry	1902	0	0	237	7	28	3	57	5	0.29
Jacob Volhard			4	0	696	7	14	2	66	5	0.29
Otto Richard Lummer			21	0	1087	7	14	2	104	5	0.2
Julius Stieglitz			5	0	262	6	24	3	74	5	0.2
Lafayette Benedict Mendel			25	0	183	5	26	1	62	5	0.29
Daniel Vorlander			7	0	272	4	12	3	76	5	0.2
Michael Polanyi			22	0	279	4	17	3	49	5	0.29
Abram Fedorovich Ioffe			4	1	41	4	5	3	23	5	0.29
Hamilton Perkins Cady			6	0	676	4	11	1	64	5	0
Thomas Hunt Morgan	Physio/ Med	1933	24	0	477	3	73	3	186	5	0
Frederick Sanger	Chemistry	1958/ 1980	8	1	26	3	15	3	38	5	0.29
Elmer P. Kohler			5	0	1354	3	32	0	182	5	0
Marie Sklodowska Curie	Physics/ Chemistry	1903/ 1911	3	2	134	2	11	1	42	5	0.37
Frank Brink Jr.			3	1	162	2	34	2	141	5	0.2
Hermann Irving Schlesinger			6	0	185	2	31	1	114	5	0.29
Martin Edward Hanke			6	0	4	2	3	1	32	5	0.2
Robert B. Woodward	Chemistry	1965	7	0	921	1	213	1	558	5	0.2
Alfred Werner	Chemistry	1913	38	0	24	1	9	1	55	5	0
Walter Gilbert	Chemistry	1980	23	1	55	1	36	1	69	5	0.2
Richard Kuhn	Chemistry	1938	7	1	77	1	12	0	43	5	0.29
William Francis Giauque	Chemistry	1949	28	0	33	1	14	1	89	5	0
Harden M. McConnell			8	0	86	1	53	1	136	5	0.29
Paul Weiss			28	0	350	1	38	1	194	5	0
Karl Friedrich Bonhoeffer			4	1	28	1	6	1	44	5	0.2
Jack G. Powles			12	3	12	1	6	1	35	5	0.37
Norman Davidson			7	0	128	1	54	1	156	5	0.42
Emile Roux			1	0	9	1	9	1	43	5	0
Emile F. Duclaux			0	0	10	1	8	1	31	5	0
Etienne S. Bieler			1	1	59	1	5	0	24	5	0.42
Paul Langevin			3	2	24	1	5	0	21	5	0.37
J. Robert Oppenheimer			33	1	102	1	19	1	76	5	0.2
Ernst David Bergmann			3	1	46	1	21	0	58	5	0.29
Charles Christian Lauritsen			2	1	50	1	17	1	52	5	0
Roger John Sidney Beer			45	2	6	1	3	1	43	5	0.2
Fritz Feigl			3	1	56	1	12	0	71	5	0.29
David Pritchard			29	2	9	1	9	1	25	5	0
W. Lash Miller			16	2	565	1	15	0	142	5	0.2
Colin B Reese			44	3	3	1	3	1	52	5	0.2
Wilhelm Friedrich Ostwald	Chemistry	1909	5	0	2628	17	57	1	162	4	0
Carl Runge			11	0	399	6	9	2	59	4	0.22
Walther Nernst	Chemistry	1920	3	0	176	5	18	2	46	4	0
Robert A Millikan	Physics	1923	1	0	164	5	25	3	61	4	0
Wallace Clement Sabine			2	0	318	5	6	1	22	4	0
Emil R.A.C. Erlenmeyer, Sr.			3	0	270	5	8	2	55	4	0
Wilhelm Rontgen	Physics	1901	3	0	48	4	8	3	32	4	0.22
Gusztav Buchbock			21	0	280	4	7	1	26	4	0.28
Marston T. Bogert			0	0	106	4	30	1	59	4	0.22
Hermann Staudinger	Chemistry	1953	8	0	237	3	25	2	77	4	0.22
Edwin B. Hart			1	1	370	3	21	1	66	4	0
Johannes Thiele			5	0	410	3	27	2	91	4	0.22
Jules Violle			4	0	72	3	12	2	40	4	0.28
Carl Theodor Liebermann			10	1	158	3	8	1	72	4	0
Pierre Eugene Marcellin Berthelot			2	0	298	3	6	3	22	4	0.22
Georg Hermann Quincke			2	0	102	3	7	2	33	4	0
Edgar Fahs Smith			2	0	70	3	38	1	89	4	0.22
Edgar John Witzemann			12	1	34	3	6	0	30	4	0.22
Albert L. Lehninger			13	1	31	3	10	3	33	4	0
Hans Kopfermann			4	1	8	3	6	3	31	4	0
Edward Mills Purcell	Physics	1952	20	4	94	2	15	1	56	4	0.22
Eugene Paul Wigner	Physics	1963	23	0	228	2	13	2	78	4	0.22
John Farquhar Fulton			11	0	313	2	25	0	99	4	0
Per Andersen			74	2	71	2	55	2	164	4	0
Detlev W. Bronk			2	1	169	2	6	1	44	4	0.22
Rudolf Ludwig Karl Virchow			20	0	67	2	18	1	84	4	0.22
Julius Friedrich Cohnheim			21	0	6	2	5	2	44	4	0
Birger Kaada			12	0	77	2	13	2	103	4	0
William Draper Harkins			39	2	91	2	22	2	62	4	0.22
Robert Eccles Swain			26	0	92	2	11	1	56	4	0.39
James Flack Norris			5	0	997	2	42	1	288	4	0
Knut Johan Angstrom			3	0	11	2	2	1	30	4	0.28
Theodor Zincke			4	0	8	2	4	2	36	4	0.22
Arnold Eucken			4	1	53	2	9	1	42	4	0.22
Eric Keightley Rideal			10	0	254	2	23	2	75	4	0.22
C.J.P.N. Richard Anschutz			9	0	272	2	12	1	92	4	0
Ewart Ray Herbert Jones			39	0	147	2	36	2	88	4	0
Otto Robert Frisch			4	0	27	2	18	2	36	4	0.22
Ernest Charles Pollard			1	1	70	2	10	0	23	4	0.39
Theodore W. Rall			14	1	2	2	2	2	16	4	0
George B. Pegram			1	0	12	2	2	1	14	4	0
Renato Dulbecco	Physio/ Med	1975	1	0	10	1	3	1	18	4	0
Leopold Ruzicka	Chemistry	1939	9	1	215	1	34	0	182	4	0.22
Murray Gell-Mann	Physics	1969	34	1	23	1	15	1	47	4	0.22
Howard Walter Florey	Physio/ Med	1945	1	1	2	1	2	1	26	4	0
Polykarp Kusch	Physics	1955	4	0	55	1	8	1	40	4	0
Willard Frank Libby	Chemistry	1960	36	0	111	1	15	1	86	4	0
Carl D. Anderson	Physics	1936	2	1	14	1	5	1	38	4	0
Carl Friedrich Wilhelm Ludwig			9	0	24	1	14	1	82	4	0.22
Henry Newell Martin			33	0	16	1	8	1	22	4	0
Giulio Bizzozero			1	0	9	1	5	1	16	4	0
George C. Pimentel			37	0	256	1	57	1	145	4	0
Alfred Henry Sturtevant			25	1	172	1	24	1	142	4	0
Don Poulson			25	1	146	1	44	1	201	4	0
Richard Hume Adrian			2	2	6	1	6	1	30	4	0.22
Viktor Meyer			9	0	1056	1	25	0	124	4	0
Ross G. Harrison			24	0	354	1	11	1	96	4	0
John Clarke Slater			4	1	43	1	12	1	42	4	0
Robert T.D. Luther			6	1	54	1	4	1	82	4	0
Robert Serber			6	2	25	1	8	1	103	4	0
David H Frisch			34	1	23	1	3	1	30	4	0.22
Wander Johannes de Haas			30	1	93	1	17	1	51	4	0
Cornelis Jacobus Gorter			31	1	80	1	20	1	76	4	0
David Keilin			2	0	44	1	26	1	50	4	0.22
Paul Emil Cherbuliez			8	0	29	1	4	0	40	4	0.22
Placidus Andreas Plattner			19	2	28	1	10	1	63	4	0.22
Herman F. Mark			3	1	9	1	4	1	24	4	0.28
N.K. Adam			7	1	49	1	3	1	54	4	0
Carl A. Winkler			11	2	49	1	35	1	72	4	0.22
John Rader Platt			3	1	6	1	3	1	18	4	0.28
Martin Gouterman			4	1	5	1	5	1	36	4	0.22
James Walker			6	1	191	1	9	0	89	4	0
Charles P. Slichter			21	5	37	1	7	1	27	4	0
Takeshi Matsumoto			40	1	2	1	2	1	25	4	0
Heinz A. Staab			8	2	60	1	18	1	71	4	0.22
Charles Thomas Zahn			17	3	56	1	2	1	26	4	0.28
Klaus Clusius			5	1	36	1	11	1	40	4	0.22
Ross Aiken Gortner			18	2	28	1	11	1	81	4	0.22
Herbert Walther			5	1	3	1	2	1	19	4	0
L.C.H. Friedrich Paschen			3	0	68	1	5	0	72	4	0.22
Otto Sackur			5	0	1	1	1	1	33	4	0.22
Ludolf von Krehl			10	0	14	1	8	1	59	4	0.22
R. Alan Beatty			2	1	1	1	1	1	12	4	0
W. David Ollis			40	1	1	1	1	1	25	4	0.22
Friedrich Fichter			4	0	1	1	1	1	32	4	0.22

## Sheet: Sheet2
Supplemental Information Julia H. Chariker, Yihang Zhang, John R. Pani, & Eric C. Rouchka*. Identification of Successful Mentoring Communities using Network-based Analysis of Mentor-Mentee Relationships across Nobel Laureates, Scientometrics. * Corresponding Author: Department of Computer Engineering and Computer Science, Duthie Center for Engineering, Room 208, University of Louisville, Louisvil…
Name	Prize Category	Prize Year	Ancestors	Nobel laureate Ancestors	Descendants	Nobel laureate Descendants	Mentees/Grandmentees	Nobel laureate Mentees/Grandmentees	Local Academic Family	Nobel laureate Local Academic Family	Heterogeneity
Enrico Fermi	Physics	1938	10	0	299	7	42	6	123	18	0.1
David Shoenberg			22	5	27	1	5	1	55	17	0.24
Joseph John Thomson	Physics	1906	14	1	412	19	31	8	72	16	0.29
Arnold Johannes Wilhelm Sommerfeld			19	0	609	11	46	6	163	16	0.19
Ernest Rutherford	Chemistry	1908	15	2	200	10	25	4	77	16	0.21
Edwin Crawford Kemble			4	1	260	3	14	2	136	15	0.11
Henry De Wolf Smyth			18	4	96	3	2	1	58	15	0.25
Edward Victor Appleton	Physics	1947	16	3	34	1	5	1	61	14	0.31
Johannes Wislicenus			36	0	858	17	27	7	114	13	0.12
William Henry Perkin, Jr.			37	0	544	11	36	4	135	13	0.12
Herbert Wakefield Banks Skinner			16	3	3	1	2	0	41	13	0.27
Robert Robinson	Chemistry	1947	38	0	282	7	57	3	157	12	0.28
George Ernest Gibson			27	0	1079	7	53	3	206	12	0.28
Karl Taylor Compton			16	3	224	5	15	1	50	12	0.22
Douglas R Hartree			16	3	17	1	7	1	55	12	0.22
Hugh Longbourne Callendar			15	2	48	1	2	1	41	12	0.25
A. Brian Pippard			23	5	2	1	2	1	39	12	0.13
Edward John Routh			12	0	429	22	16	8	49	11	0.27
August Adolph Eduard Eberhard Kundt			2	0	522	18	19	2	62	11	0.23
Owen Willans Richardson	Physics	1928	15	2	225	5	7	0	52	11	0.35
Charles Glover Barkla	Physics	1917	15	2	4	1	2	1	39	11	0.27
Reginald William James			15	2	1	1	1	1	40	11	0.27
John William Strutt (Lord Rayleigh)	Physics	1904	13	0	415	21	13	7	42	10	0.28
Albert Potter Wills			25	0	375	9	17	3	74	10	0.14
Linus Carl Pauling	Chemistry/ Peace	1954/ 1962	8	1	871	8	120	7	352	10	0
Sir Charles Scott Sherrington	Physio/ Med	1932	57	0	631	3	27	1	155	10	0
Derek Ernst Denny-Brown			58	1	608	3	37	1	161	10	0
Ralph H. Fowler			35	1	467	3	30	3	108	10	0.44
Charles Thomas Rees Wilson	Physics	1927	15	2	4	1	4	1	39	10	0.28
William Francis Gray Swann			16	2	47	1	4	1	24	10	0.14
John Ashworth Ratcliffe			17	4	33	1	10	1	48	10	0.14
August Wilhelm von Hofmann			3	0	2693	21	28	3	109	9	0.15
C. L. Ferdinand Lindemann			18	0	953	17	22	5	88	9	0.38
John Newport Langley			33	0	1195	10	20	5	87	9	0.25
Ferdinand Tiemann			4	0	546	10	16	1	87	9	0.25
Archibald V Hill	Physio/ Med	1922	34	0	615	4	32	3	123	9	0.44
Arthur Rudolf Hantzsch			37	0	308	4	29	4	102	9	0.15
Norman F. Ramsey	Physics	1989	27	1	105	3	20	2	94	9	0.15
Kenneth T. Bainbridge			19	4	95	3	5	2	39	9	0.15
Gregor Wentzel			20	0	105	3	7	1	65	9	0.31
Sir John Carew Eccles	Physio/ Med	1963	60	1	415	2	53	2	241	9	0
Geoffrey Foucar Chew			11	1	73	2	15	2	78	9	0
Werner Heisenberg	Physics	1932	20	0	239	1	22	1	106	9	0.38
Pyotr Kapitsa	Physics	1978	5	1	28	1	3	0	28	9	0.25
Frederick E. King			44	2	33	1	11	1	101	9	0.15
William Hopkins			11	0	441	22	8	2	31	8	0.16
Hermann von Helmholtz			20	0	1543	19	22	1	131	8	0.44
Robert Wilhelm Eberhard Bunsen			8	0	3739	18	59	2	158	8	0.16
Georg Andreas Carl Stadeler			2	0	859	17	11	1	91	8	0.16
Richard Abegg			4	0	1275	9	20	4	118	8	0.16
Isidor Isaac Rabi	Physics	1944	26	0	236	8	25	6	94	8	0.16
Roscoe G. Dickinson			7	1	875	8	27	2	167	8	0
Luigi Puccianti			9	0	300	8	16	5	52	8	0
David Hilbert			19	0	516	6	16	2	83	8	0.31
Frederick G. Donnan			6	1	419	6	27	2	141	8	0.4
Max Born	Physics	1954	32	0	398	5	38	3	126	8	0.26
R. Steven Creed			58	1	416	3	11	1	83	8	0
Hans Albrecht Bethe	Physics	1967	20	0	66	2	21	0	91	8	0.26
Lawrence O. Brockway			9	1	11	2	6	2	133	8	0
John Lionel Simonsen			38	0	148	2	11	1	86	8	0
Edgar Bright Wilson, Jr.			9	1	203	1	49	1	256	8	0
Leonard S. Lerman			16	1	46	1	20	1	177	8	0.16
James Reekie			16	3	3	1	2	1	17	8	0.16
Wilhelm Heinrich Heintz			32	0	859	17	11	1	42	7	0.17
Ira Remsen			4	0	3314	10	39	1	148	7	0.17
Giuseppe Levi			0	0	316	7	12	5	23	7	0
Friedrich Goltz			22	0	1367	5	16	2	58	7	0
Percy Williams Bridgman	Physics	1946	3	0	314	4	13	2	49	7	0
Wendell Mitchell Latimer			35	0	671	4	28	3	160	7	0
Wilhelm Schlenk			2	1	133	4	19	2	74	7	0.32
Oskar Piloty			1	1	134	4	7	1	49	7	0.32
Salvador E Luria	Physio/ Med	1969	1	0	63	3	10	3	44	7	0.17
Julian Schwinger	Physics	1965	27	1	110	3	33	3	96	7	0.17
Louis Pasteur			2	0	94	3	14	1	51	7	0.41
Nicholas Kemmer			21	0	68	3	3	2	33	7	0.41
James D Watson	Physio/ Med	1962	2	1	59	2	31	2	62	7	0.33
William N. Lipscomb	Chemistry	1976	9	1	104	2	52	2	250	7	0
Robert Eugene Marshak			21	1	3	2	2	1	40	7	0.17
Alexander Robertus Todd	Chemistry	1957	43	2	79	1	23	1	118	7	0.17
Jack H. Steinberger	Physics	1988	11	1	4	1	4	1	52	7	0
Edward Condon			24	0	56	1	2	1	69	7	0.27
Percy F. Frankland			37	0	1	1	1	1	31	7	0.17
Malcolm Dixon			1	1	23	1	11	1	43	7	0.17
Harusada Suginome			39	1	3	1	3	1	70	7	0
James Riddick Partington			4	1	34	1	4	0	56	7	0.17
Max August Siegfried			37	0	5	1	2	1	34	7	0.17
Wilson Baker			39	1	3	1	3	1	69	7	0.17
Justus Von Liebig			2	0	6251	53	35	1	94	6	0
Friedrich Wohler			1	0	4932	39	61	1	134	6	0.19
Sir Michael Foster			32	0	1213	11	8	3	44	6	0
Arthur Gordon Webster			24	0	376	9	7	1	80	6	0
Ogden Nicholas Rood			0	0	174	8	12	2	30	6	0
William Keith Brooks			23	0	1087	6	50	2	112	6	0.19
Antoine-Jerome Balard			1	0	394	6	13	2	31	6	0.42
Frederick Gowland Hopkins	Physio/ Med	1929	0	0	80	5	22	4	65	6	0
Emil Gabriel Warburg			2	0	116	5	15	1	53	6	0
James Chadwick	Physics	1935	0	0	137	4	12	1	35	6	0.35
Albert Neuberger			7	1	33	4	7	3	68	6	0.31
Victor Frederick Weisskopf			33	1	72	3	18	2	74	6	0.19
John H. van Vleck	Physics	1977	5	1	247	2	77	2	177	6	0.19
Kenneth S. Pitzer			36	0	474	2	32	2	163	6	0
James Bryant Conant			8	1	1025	2	56	1	267	6	0
Gilbert N. Lewis			2	1	687	2	55	1	217	6	0
Daniel Kleppner			28	2	15	2	11	2	47	6	0
Walther Borsche			5	1	80	2	14	1	76	6	0.19
David Gross	Physics	2004	12	1	61	1	18	1	79	6	0
Leonard B Loeb			2	1	27	1	7	0	37	6	0.19
John Lennard-Jones			36	1	292	1	23	1	135	6	0.42
Raymond T. Birge			3	0	75	1	6	1	38	6	0.31
Ian (Isidore) Morris Heilbron			38	0	257	1	39	1	162	6	0
Edward Penley Abraham			39	1	1	1	1	1	68	6	0
Ralph Sawyer			2	1	7	1	2	0	31	6	0.19
Edmond Bauer			5	2	22	1	6	1	44	6	0.35
Michel Magat			10	3	14	1	3	1	66	6	0.42
Andres O.M. Stoppani			6	2	1	1	1	1	61	6	0.19
Otto Maass			2	1	51	1	25	1	110	6	0.19
John Quincy Stewart			18	3	29	1	2	0	24	6	0.28
Albert V. Crewe			17	3	2	1	2	1	16	6	0.28
Ernest Baldwin			1	1	2	1	2	1	25	6	0
Eilhard Mitscherlich			0	0	799	27	9	0	29	5	0.2
Johannes Peter Muller			19	0	2215	26	57	1	124	5	0.37
Heinrich Gustav Magnus			1	0	755	26	20	4	57	5	0
Felix Christian Klein			17	0	964	17	12	0	44	5	0.2
Wilhelm Rudolph Fittig			3	0	3400	14	28	4	87	5	0.2
Heinrich Franz Peter Limpricht			2	0	3510	14	16	1	103	5	0.2
Theodore William Richards	Chemistry	1914	1	0	2089	8	63	2	220	5	0
Arthur A Noyes			6	1	1142	8	23	0	132	5	0
Angelo Battelli			8	0	301	8	2	1	20	5	0
Hermann Emil Fischer	Chemistry	1902	0	0	237	7	28	3	57	5	0.29
Jacob Volhard			4	0	696	7	14	2	66	5	0.29
Otto Richard Lummer			21	0	1087	7	14	2	104	5	0.2
Julius Stieglitz			5	0	262	6	24	3	74	5	0.2
Lafayette Benedict Mendel			25	0	183	5	26	1	62	5	0.29
Daniel Vorlander			7	0	272	4	12	3	76	5	0.2
Michael Polanyi			22	0	279	4	17	3	49	5	0.29
Abram Fedorovich Ioffe			4	1	41	4	5	3	23	5	0.29
Hamilton Perkins Cady			6	0	676	4	11	1	64	5	0
Thomas Hunt Morgan	Physio/ Med	1933	24	0	477	3	73	3	186	5	0
Frederick Sanger	Chemistry	1958/ 1980	8	1	26	3	15	3	38	5	0.29
Elmer P. Kohler			5	0	1354	3	32	0	182	5	0
Marie Sklodowska Curie	Physics/ Chemistry	1903/ 1911	3	2	134	2	11	1	42	5	0.37
Frank Brink Jr.			3	1	162	2	34	2	141	5	0.2
Hermann Irving Schlesinger			6	0	185	2	31	1	114	5	0.29
Martin Edward Hanke			6	0	4	2	3	1	32	5	0.2
Robert B. Woodward	Chemistry	1965	7	0	921	1	213	1	558	5	0.2
Alfred Werner	Chemistry	1913	38	0	24	1	9	1	55	5	0
Walter Gilbert	Chemistry	1980	23	1	55	1	36	1	69	5	0.2
Richard Kuhn	Chemistry	1938	7	1	77	1	12	0	43	5	0.29
William Francis Giauque	Chemistry	1949	28	0	33	1	14	1	89	5	0
Harden M. McConnell			8	0	86	1	53	1	136	5	0.29
Paul Weiss			28	0	350	1	38	1	194	5	0
Karl Friedrich Bonhoeffer			4	1	28	1	6	1	44	5	0.2
Jack G. Powles			12	3	12	1	6	1	35	5	0.37
Norman Davidson			7	0	128	1	54	1	156	5	0.42
Emile Roux			1	0	9	1	9	1	43	5	0
Emile F. Duclaux			0	0	10	1	8	1	31	5	0
Etienne S. Bieler			1	1	59	1	5	0	24	5	0.42
Paul Langevin			3	2	24	1	5	0	21	5	0.37
J. Robert Oppenheimer			33	1	102	1	19	1	76	5	0.2
Ernst David Bergmann			3	1	46	1	21	0	58	5	0.29
Charles Christian Lauritsen			2	1	50	1	17	1	52	5	0
Roger John Sidney Beer			45	2	6	1	3	1	43	5	0.2
Fritz Feigl			3	1	56	1	12	0	71	5	0.29
David Pritchard			29	2	9	1	9	1	25	5	0
W. Lash Miller			16	2	565	1	15	0	142	5	0.2
Colin B Reese			44	3	3	1	3	1	52	5	0.2
Wilhelm Friedrich Ostwald	Chemistry	1909	5	0	2628	17	57	1	162	4	0
Carl Runge			11	0	399	6	9	2	59	4	0.22
Walther Nernst	Chemistry	1920	3	0	176	5	18	2	46	4	0
Robert A Millikan	Physics	1923	1	0	164	5	25	3	61	4	0
Wallace Clement Sabine			2	0	318	5	6	1	22	4	0
Emil R.A.C. Erlenmeyer, Sr.			3	0	270	5	8	2	55	4	0
Wilhelm Rontgen	Physics	1901	3	0	48	4	8	3	32	4	0.22
Gusztav Buchbock			21	0	280	4	7	1	26	4	0.28
Marston T. Bogert			0	0	106	4	30	1	59	4	0.22
Hermann Staudinger	Chemistry	1953	8	0	237	3	25	2	77	4	0.22
Edwin B. Hart			1	1	370	3	21	1	66	4	0
Johannes Thiele			5	0	410	3	27	2	91	4	0.22
Jules Violle			4	0	72	3	12	2	40	4	0.28
Carl Theodor Liebermann			10	1	158	3	8	1	72	4	0
Pierre Eugene Marcellin Berthelot			2	0	298	3	6	3	22	4	0.22
Georg Hermann Quincke			2	0	102	3	7	2	33	4	0
Edgar Fahs Smith			2	0	70	3	38	1	89	4	0.22
Edgar John Witzemann			12	1	34	3	6	0	30	4	0.22
Albert L. Lehninger			13	1	31	3	10	3	33	4	0
Hans Kopfermann			4	1	8	3	6	3	31	4	0
Edward Mills Purcell	Physics	1952	20	4	94	2	15	1	56	4	0.22
Eugene Paul Wigner	Physics	1963	23	0	228	2	13	2	78	4	0.22
John Farquhar Fulton			11	0	313	2	25	0	99	4	0
Per Andersen			74	2	71	2	55	2	164	4	0
Detlev W. Bronk			2	1	169	2	6	1	44	4	0.22
Rudolf Ludwig Karl Virchow			20	0	67	2	18	1	84	4	0.22
Julius Friedrich Cohnheim			21	0	6	2	5	2	44	4	0
Birger Kaada			12	0	77	2	13	2	103	4	0
William Draper Harkins			39	2	91	2	22	2	62	4	0.22
Robert Eccles Swain			26	0	92	2	11	1	56	4	0.39
James Flack Norris			5	0	997	2	42	1	288	4	0
Knut Johan Angstrom			3	0	11	2	2	1	30	4	0.28
Theodor Zincke			4	0	8	2	4	2	36	4	0.22
Arnold Eucken			4	1	53	2	9	1	42	4	0.22
Eric Keightley Rideal			10	0	254	2	23	2	75	4	0.22
C.J.P.N. Richard Anschutz			9	0	272	2	12	1	92	4	0
Ewart Ray Herbert Jones			39	0	147	2	36	2	88	4	0
Otto Robert Frisch			4	0	27	2	18	2	36	4	0.22
Ernest Charles Pollard			1	1	70	2	10	0	23	4	0.39
Theodore W. Rall			14	1	2	2	2	2	16	4	0
George B. Pegram			1	0	12	2	2	1	14	4	0
Renato Dulbecco	Physio/ Med	1975	1	0	10	1	3	1	18	4	0
Leopold Ruzicka	Chemistry	1939	9	1	215	1	34	0	182	4	0.22
Murray Gell-Mann	Physics	1969	34	1	23	1	15	1	47	4	0.22
Howard Walter Florey	Physio/ Med	1945	1	1	2	1	2	1	26	4	0
Polykarp Kusch	Physics	1955	4	0	55	1	8	1	40	4	0
Willard Frank Libby	Chemistry	1960	36	0	111	1	15	1	86	4	0
Carl D. Anderson	Physics	1936	2	1	14	1	5	1	38	4	0
Carl Friedrich Wilhelm Ludwig			9	0	24	1	14	1	82	4	0.22
Henry Newell Martin			33	0	16	1	8	1	22	4	0
Giulio Bizzozero			1	0	9	1	5	1	16	4	0
George C. Pimentel			37	0	256	1	57	1	145	4	0
Alfred Henry Sturtevant			25	1	172	1	24	1	142	4	0
Don Poulson			25	1	146	1	44	1	201	4	0
Richard Hume Adrian			2	2	6	1	6	1	30	4	0.22
Viktor Meyer			9	0	1056	1	25	0	124	4	0
Ross G. Harrison			24	0	354	1	11	1	96	4	0
John Clarke Slater			4	1	43	1	12	1	42	4	0
Robert T.D. Luther			6	1	54	1	4	1	82	4	0
Robert Serber			6	2	25	1	8	1	103	4	0
David H Frisch			34	1	23	1	3	1	30	4	0.22
Wander Johannes de Haas			30	1	93	1	17	1	51	4	0
Cornelis Jacobus Gorter			31	1	80	1	20	1	76	4	0
David Keilin			2	0	44	1	26	1	50	4	0.22
Paul Emil Cherbuliez			8	0	29	1	4	0	40	4	0.22
Placidus Andreas Plattner			19	2	28	1	10	1	63	4	0.22
Herman F. Mark			3	1	9	1	4	1	24	4	0.28
N.K. Adam			7	1	49	1	3	1	54	4	0
Carl A. Winkler			11	2	49	1	35	1	72	4	0.22
John Rader Platt			3	1	6	1	3	1	18	4	0.28
Martin Gouterman			4	1	5	1	5	1	36	4	0.22
James Walker			6	1	191	1	9	0	89	4	0
Charles P. Slichter			21	5	37	1	7	1	27	4	0
Takeshi Matsumoto			40	1	2	1	2	1	25	4	0
Heinz A. Staab			8	2	60	1	18	1	71	4	0.22
Charles Thomas Zahn			17	3	56	1	2	1	26	4	0.28
Klaus Clusius			5	1	36	1	11	1	40	4	0.22
Ross Aiken Gortner			18	2	28	1	11	1	81	4	0.22
Herbert Walther			5	1	3	1	2	1	19	4	0
L.C.H. Friedrich Paschen			3	0	68	1	5	0	72	4	0.22
Otto Sackur			5	0	1	1	1	1	33	4	0.22
Ludolf von Krehl			10	0	14	1	8	1	59	4	0.22
R. Alan Beatty			2	1	1	1	1	1	12	4	0
W. David Ollis			40	1	1	1	1	1	25	4	0.22
Friedrich Fichter			4	0	1	1	1	1	32	4	0.22
